# Supplementary material for: Orally deliverable strategy based on microalgal biomass for intestinal disease treatment
Source: Sci Adv. 2021 Nov 24;7(48):eabi9265. doi: 10.1126/sciadv.abi9265 (PMC8612690; doi:10.1126/sciadv.abi9265)
Supplement: Supplementary file 2 — Movie S1 [file sciadv.abi9265_movie_s1.zip]

Archive with 1 entries (1 files):
- sciadv.abi9265_movie_s1.mp4
